# Supplementary material for: The functional and molecular impact of triamcinolone acetonide on primary human bone marrow mesenchymal stem cells
Source: Sci Rep. 2023 Dec 8;13:21787. doi: 10.1038/s41598-023-48448-z (PMC10709330; doi:10.1038/s41598-023-48448-z)
Supplement: Supplementary file 1 — Supplementary Information 1. [file 41598_2023_48448_MOESM1_ESM.xlsx]

## Sheet: top 50 altered_gene_list_TA_10u
NAME	TITLE	SCORE
OMD	osteomodulin [Source:HGNC Symbol;Acc:HGNC:8134]	4.881983
NRCAM	neuronal cell adhesion molecule [Source:HGNC Symbol;Acc:HGNC:7994]	4.484954
LINC02884	long intergenic non-protein coding RNA 2884 [Source:HGNC Symbol;Acc:HGNC:54808]	4.43079
FKBP5	FKBP prolyl isomerase 5 [Source:HGNC Symbol;Acc:HGNC:3721]	4.375283
PER1	period circadian regulator 1 [Source:HGNC Symbol;Acc:HGNC:8845]	3.9454267
ZBTB16	zinc finger and BTB domain containing 16 [Source:HGNC Symbol;Acc:HGNC:12930]	3.8044195
TSC22D3	TSC22 domain family member 3 [Source:HGNC Symbol;Acc:HGNC:3051]	3.7170198
C5AR2	complement C5a receptor 2 [Source:HGNC Symbol;Acc:HGNC:4527]	3.6836934
PTK2B	protein tyrosine kinase 2 beta [Source:HGNC Symbol;Acc:HGNC:9612]	3.658939
CEBPD	CCAAT enhancer binding protein delta [Source:HGNC Symbol;Acc:HGNC:1835]	3.5678556
GAS1	growth arrest specific 1 [Source:HGNC Symbol;Acc:HGNC:4165]	3.5183995
PRR15	proline rich 15 [Source:HGNC Symbol;Acc:HGNC:22310]	3.4657593
SOCS1	suppressor of cytokine signaling 1 [Source:HGNC Symbol;Acc:HGNC:19383]	3.3862147
IKZF2	IKAROS family zinc finger 2 [Source:HGNC Symbol;Acc:HGNC:13177]	3.3580308
KCNK6	potassium two pore domain channel subfamily K member 6 [Source:HGNC Symbol;Acc:HGNC:6281]	3.3454638
TRNP1	TMF1 regulated nuclear protein 1 [Source:HGNC Symbol;Acc:HGNC:34348]	3.3274064
IRS2	insulin receptor substrate 2 [Source:HGNC Symbol;Acc:HGNC:6126]	3.3083887
ABCC3	ATP binding cassette subfamily C member 3 [Source:HGNC Symbol;Acc:HGNC:54]	3.2451367
PTX3	pentraxin 3 [Source:HGNC Symbol;Acc:HGNC:9692]	3.198498
KLF9	Kruppel like factor 9 [Source:HGNC Symbol;Acc:HGNC:1123]	3.197914
GLUL	glutamate-ammonia ligase [Source:HGNC Symbol;Acc:HGNC:4341]	3.1213827
FBN2	fibrillin 2 [Source:HGNC Symbol;Acc:HGNC:3604]	3.0723546
ADRA1B	adrenoceptor alpha 1B [Source:HGNC Symbol;Acc:HGNC:278]	3.0524094
IGF2	insulin like growth factor 2 [Source:HGNC Symbol;Acc:HGNC:5466]	3.0277793
FGD4	FYVE, RhoGEF and PH domain containing 4 [Source:HGNC Symbol;Acc:HGNC:19125]	3.017483
CPM	carboxypeptidase M [Source:HGNC Symbol;Acc:HGNC:2311]	2.9900696
PRR15-DT	PRR15 divergent transcript [Source:HGNC Symbol;Acc:HGNC:55866]	2.9811866
SHISA9	shisa family member 9 [Source:HGNC Symbol;Acc:HGNC:37231]	2.9355917
PPP1R14A	protein phosphatase 1 regulatory inhibitor subunit 14A [Source:HGNC Symbol;Acc:HGNC:14871]	2.9223235
FPR1	formyl peptide receptor 1 [Source:HGNC Symbol;Acc:HGNC:3826]	2.893575
MMP15	matrix metallopeptidase 15 [Source:HGNC Symbol;Acc:HGNC:7161]	2.889301
BMP6	bone morphogenetic protein 6 [Source:HGNC Symbol;Acc:HGNC:1073]	2.8496304
SORT1	sortilin 1 [Source:HGNC Symbol;Acc:HGNC:11186]	2.8483958
IL16	interleukin 16 [Source:HGNC Symbol;Acc:HGNC:5980]	2.8439505
LINC01614	long intergenic non-protein coding RNA 1614 [Source:HGNC Symbol;Acc:HGNC:51847]	2.8417819
IMPA2	inositol monophosphatase 2 [Source:HGNC Symbol;Acc:HGNC:6051]	2.8273468
LMCD1	LIM and cysteine rich domains 1 [Source:HGNC Symbol;Acc:HGNC:6633]	2.8073401
MAOA	monoamine oxidase A [Source:HGNC Symbol;Acc:HGNC:6833]	2.7635148
CORIN	corin, serine peptidase [Source:HGNC Symbol;Acc:HGNC:19012]	2.7578475
SH3RF3-AS1	SH3RF3 antisense RNA 1 [Source:HGNC Symbol;Acc:HGNC:44168]	2.7548723
APCDD1	APC down-regulated 1 [Source:HGNC Symbol;Acc:HGNC:15718]	2.7457018
SVEP1	sushi, von Willebrand factor type A, EGF and pentraxin domain containing 1 [Source:HGNC Symbol;Acc:HGNC:15985]	2.7364147
CHST2	carbohydrate sulfotransferase 2 [Source:HGNC Symbol;Acc:HGNC:1970]	2.7329807
MT1X	metallothionein 1X [Source:HGNC Symbol;Acc:HGNC:7405]	2.6938593
PLXNA2	plexin A2 [Source:HGNC Symbol;Acc:HGNC:9100]	2.6936178
GADD45B	growth arrest and DNA damage inducible beta [Source:HGNC Symbol;Acc:HGNC:4096]	2.6570926
NR2F1	nuclear receptor subfamily 2 group F member 1 [Source:HGNC Symbol;Acc:HGNC:7975]	2.6500006
COL8A1	collagen type VIII alpha 1 chain [Source:HGNC Symbol;Acc:HGNC:2215]	2.6435132
MYOSLID	myocardin-induced smooth muscle lncRNA, inducer of differentiation [Source:HGNC Symbol;Acc:HGNC:51821]	2.637255
ANGPT1	angiopoietin 1 [Source:HGNC Symbol;Acc:HGNC:484]	2.62212
PLXNB1	plexin B1 [Source:HGNC Symbol;Acc:HGNC:9103]	2.6188166
PLCE1-AS1	PLCE1 antisense RNA 1 [Source:HGNC Symbol;Acc:HGNC:45193]	2.5684695
NNMT	nicotinamide N-methyltransferase [Source:HGNC Symbol;Acc:HGNC:7861]	2.5580623
MT2A	metallothionein 2A [Source:HGNC Symbol;Acc:HGNC:7406]	2.5538614
SCNN1A	sodium channel epithelial 1 subunit alpha [Source:HGNC Symbol;Acc:HGNC:10599]	2.52253
CHST7	carbohydrate sulfotransferase 7 [Source:HGNC Symbol;Acc:HGNC:13817]	2.4807417
DUSP1	dual specificity phosphatase 1 [Source:HGNC Symbol;Acc:HGNC:3064]	2.4706836
ITGA5	integrin subunit alpha 5 [Source:HGNC Symbol;Acc:HGNC:6141]	2.4576154
SH3RF3	SH3 domain containing ring finger 3 [Source:HGNC Symbol;Acc:HGNC:24699]	2.437408
GCNT1	glucosaminyl (N-acetyl) transferase 1 [Source:HGNC Symbol;Acc:HGNC:4203]	2.4325163
ARHGEF19	Rho guanine nucleotide exchange factor 19 [Source:HGNC Symbol;Acc:HGNC:26604]	2.4208179
PTGER2	prostaglandin E receptor 2 [Source:HGNC Symbol;Acc:HGNC:9594]	2.3905118
LNCOG	lncRNA osteogenesis associated [Source:HGNC Symbol;Acc:HGNC:53336]	2.3773549
TIMP4	TIMP metallopeptidase inhibitor 4 [Source:HGNC Symbol;Acc:HGNC:11823]	2.332762
SLC26A6	solute carrier family 26 member 6 [Source:HGNC Symbol;Acc:HGNC:14472]	2.3263702
FNBP1L	formin binding protein 1 like [Source:HGNC Symbol;Acc:HGNC:20851]	2.3238025
CCDC68	coiled-coil domain containing 68 [Source:HGNC Symbol;Acc:HGNC:24350]	2.3235514
ANGPTL4	angiopoietin like 4 [Source:HGNC Symbol;Acc:HGNC:16039]	2.312043
ITGA10	integrin subunit alpha 10 [Source:HGNC Symbol;Acc:HGNC:6135]	2.3005667
LINC03014	long intergenic non-protein coding RNA 3014 [Source:HGNC Symbol;Acc:HGNC:56142]	2.29549
SIX1	SIX homeobox 1 [Source:HGNC Symbol;Acc:HGNC:10887]	2.2806654
IRAK3	interleukin 1 receptor associated kinase 3 [Source:HGNC Symbol;Acc:HGNC:17020]	2.2675207
C5AR1	complement C5a receptor 1 [Source:HGNC Symbol;Acc:HGNC:1338]	2.241772
SLC38A4	solute carrier family 38 member 4 [Source:HGNC Symbol;Acc:HGNC:14679]	2.2403984
OLAH	oleoyl-ACP hydrolase [Source:HGNC Symbol;Acc:HGNC:25625]	2.2105057
SLC46A3	solute carrier family 46 member 3 [Source:HGNC Symbol;Acc:HGNC:27501]	2.2048113
NKAIN2	sodium/potassium transporting ATPase interacting 2 [Source:HGNC Symbol;Acc:HGNC:16443]	2.1918302
SRPX	sushi repeat containing protein X-linked [Source:HGNC Symbol;Acc:HGNC:11309]	2.1909814
DNAJC6	DnaJ heat shock protein family (Hsp40) member C6 [Source:HGNC Symbol;Acc:HGNC:15469]	2.188512
ERRFI1	ERBB receptor feedback inhibitor 1 [Source:HGNC Symbol;Acc:HGNC:18185]	2.1824512
ANKRD1	ankyrin repeat domain 1 [Source:HGNC Symbol;Acc:HGNC:15819]	2.1727617
TYMP	thymidine phosphorylase [Source:HGNC Symbol;Acc:HGNC:3148]	2.1322978
FAM43A	family with sequence similarity 43 member A [Source:HGNC Symbol;Acc:HGNC:26888]	2.1309948
LAMA2	laminin subunit alpha 2 [Source:HGNC Symbol;Acc:HGNC:6482]	2.1088178
APOB	apolipoprotein B [Source:HGNC Symbol;Acc:HGNC:603]	2.0875547
PDGFD	platelet derived growth factor D [Source:HGNC Symbol;Acc:HGNC:30620]	2.0868113
THBS1	thrombospondin 1 [Source:HGNC Symbol;Acc:HGNC:11785]	2.073728
NEXN	nexilin F-actin binding protein [Source:HGNC Symbol;Acc:HGNC:29557]	2.0672069
TNFAIP8L3	TNF alpha induced protein 8 like 3 [Source:HGNC Symbol;Acc:HGNC:20620]	2.0476804
STON1	stonin 1 [Source:HGNC Symbol;Acc:HGNC:17003]	2.037569
ABCC4	ATP binding cassette subfamily C member 4 [Source:HGNC Symbol;Acc:HGNC:55]	2.0296354
GK5	glycerol kinase 5 [Source:HGNC Symbol;Acc:HGNC:28635]	2.0254571
TNS2	tensin 2 [Source:HGNC Symbol;Acc:HGNC:19737]	2.0208023
PLSCR4	phospholipid scramblase 4 [Source:HGNC Symbol;Acc:HGNC:16497]	2.0108392
DTX4	deltex E3 ubiquitin ligase 4 [Source:HGNC Symbol;Acc:HGNC:29151]	2.0060256
SORBS2	sorbin and SH3 domain containing 2 [Source:HGNC Symbol;Acc:HGNC:24098]	2.0059257
WFDC1	WAP four-disulfide core domain 1 [Source:HGNC Symbol;Acc:HGNC:15466]	1.9880592
TCEAL4	transcription elongation factor A like 4 [Source:HGNC Symbol;Acc:HGNC:26121]	1.986621
SEC14L2	SEC14 like lipid binding 2 [Source:HGNC Symbol;Acc:HGNC:10699]	1.9607087
CCN2	cellular communication network factor 2 [Source:HGNC Symbol;Acc:HGNC:2500]	1.9579195
ADGRL4	adhesion G protein-coupled receptor L4 [Source:HGNC Symbol;Acc:HGNC:20822]	-1.8315921
ARHGAP22	Rho GTPase activating protein 22 [Source:HGNC Symbol;Acc:HGNC:30320]	-1.8333781
HS3ST1	heparan sulfate-glucosamine 3-sulfotransferase 1 [Source:HGNC Symbol;Acc:HGNC:5194]	-1.8345956
CCDC74A	coiled-coil domain containing 74A [Source:HGNC Symbol;Acc:HGNC:25197]	-1.8442385
PLCH2	phospholipase C eta 2 [Source:HGNC Symbol;Acc:HGNC:29037]	-1.8454131
CCN3	cellular communication network factor 3 [Source:HGNC Symbol;Acc:HGNC:7885]	-1.847421
PHLDA1	pleckstrin homology like domain family A member 1 [Source:HGNC Symbol;Acc:HGNC:8933]	-1.8512784
PRDM8	PR/SET domain 8 [Source:HGNC Symbol;Acc:HGNC:13993]	-1.8735031
HAS2	hyaluronan synthase 2 [Source:HGNC Symbol;Acc:HGNC:4819]	-1.8767109
CPEB1	cytoplasmic polyadenylation element binding protein 1 [Source:HGNC Symbol;Acc:HGNC:21744]	-1.8810264
IER3	immediate early response 3 [Source:HGNC Symbol;Acc:HGNC:5392]	-1.8815037
RAP2B	RAP2B, member of RAS oncogene family [Source:HGNC Symbol;Acc:HGNC:9862]	-1.885382
SLC4A8	solute carrier family 4 member 8 [Source:HGNC Symbol;Acc:HGNC:11034]	-1.8878449
CBR3	carbonyl reductase 3 [Source:HGNC Symbol;Acc:HGNC:1549]	-1.889238
APOLD1	apolipoprotein L domain containing 1 [Source:HGNC Symbol;Acc:HGNC:25268]	-1.8956856
TM4SF1	transmembrane 4 L six family member 1 [Source:HGNC Symbol;Acc:HGNC:11853]	-1.9009445
TSLP	thymic stromal lymphopoietin [Source:HGNC Symbol;Acc:HGNC:30743]	-1.9018097
IRAK2	interleukin 1 receptor associated kinase 2 [Source:HGNC Symbol;Acc:HGNC:6113]	-1.9070659
SLC9A7	solute carrier family 9 member A7 [Source:HGNC Symbol;Acc:HGNC:17123]	-1.9175618
ATP8A1	ATPase phospholipid transporting 8A1 [Source:HGNC Symbol;Acc:HGNC:13531]	-1.9227937
SOX9	SRY-box transcription factor 9 [Source:HGNC Symbol;Acc:HGNC:11204]	-1.9253525
ARNTL2	aryl hydrocarbon receptor nuclear translocator like 2 [Source:HGNC Symbol;Acc:HGNC:18984]	-1.9253949
MAMLD1	mastermind like domain containing 1 [Source:HGNC Symbol;Acc:HGNC:2568]	-1.9307165
GAS2L3	growth arrest specific 2 like 3 [Source:HGNC Symbol;Acc:HGNC:27475]	-1.9329978
ADAM12	ADAM metallopeptidase domain 12 [Source:HGNC Symbol;Acc:HGNC:190]	-1.9470946
PAK3	p21 (RAC1) activated kinase 3 [Source:HGNC Symbol;Acc:HGNC:8592]	-1.9474481
STRIP2	striatin interacting protein 2 [Source:HGNC Symbol;Acc:HGNC:22209]	-1.9533058
ABCC9	ATP binding cassette subfamily C member 9 [Source:HGNC Symbol;Acc:HGNC:60]	-1.9592474
PLEKHG4	pleckstrin homology and RhoGEF domain containing G4 [Source:HGNC Symbol;Acc:HGNC:24501]	-1.9595286
C11orf87	chromosome 11 open reading frame 87 [Source:HGNC Symbol;Acc:HGNC:33788]	-1.9601885
NET1	neuroepithelial cell transforming 1 [Source:HGNC Symbol;Acc:HGNC:14592]	-1.9658728
DACT3	dishevelled binding antagonist of beta catenin 3 [Source:HGNC Symbol;Acc:HGNC:30745]	-1.9662921
PDE4B	phosphodiesterase 4B [Source:HGNC Symbol;Acc:HGNC:8781]	-1.9729007
RAD54B	RAD54 homolog B [Source:HGNC Symbol;Acc:HGNC:17228]	-1.9748615
CLDN4	claudin 4 [Source:HGNC Symbol;Acc:HGNC:2046]	-1.9759033
DRP2	dystrophin related protein 2 [Source:HGNC Symbol;Acc:HGNC:3032]	-1.9820654
SERINC5	serine incorporator 5 [Source:HGNC Symbol;Acc:HGNC:18825]	-1.9832402
MATN2	matrilin 2 [Source:HGNC Symbol;Acc:HGNC:6908]	-1.9865685
CEP170	centrosomal protein 170 [Source:HGNC Symbol;Acc:HGNC:28920]	-1.9882897
DCBLD2	discoidin, CUB and LCCL domain containing 2 [Source:HGNC Symbol;Acc:HGNC:24627]	-1.9929852
ARHGAP28	Rho GTPase activating protein 28 [Source:HGNC Symbol;Acc:HGNC:25509]	-2.0154407
KIT	KIT proto-oncogene, receptor tyrosine kinase [Source:HGNC Symbol;Acc:HGNC:6342]	-2.0227678
ANGPTL2	angiopoietin like 2 [Source:HGNC Symbol;Acc:HGNC:490]	-2.028191
PRECSIT	p53 regulated carcinoma associated Stat3 activating long intergenic non-protein coding transcript [Source:HGNC Symbol;Acc:HGNC:27492]	-2.0402546
BDKRB2	bradykinin receptor B2 [Source:HGNC Symbol;Acc:HGNC:1030]	-2.0422473
NHSL2	NHS like 2 [Source:HGNC Symbol;Acc:HGNC:33737]	-2.0464568
S100A2	S100 calcium binding protein A2 [Source:HGNC Symbol;Acc:HGNC:10492]	-2.0505052
RASSF9	Ras association domain family member 9 [Source:HGNC Symbol;Acc:HGNC:15739]	-2.0562236
TRIM6	tripartite motif containing 6 [Source:HGNC Symbol;Acc:HGNC:16277]	-2.0576477
HECW2	HECT, C2 and WW domain containing E3 ubiquitin protein ligase 2 [Source:HGNC Symbol;Acc:HGNC:29853]	-2.0640914
KCNN4	potassium calcium-activated channel subfamily N member 4 [Source:HGNC Symbol;Acc:HGNC:6293]	-2.0722556
MIR155HG	MIR155 host gene [Source:HGNC Symbol;Acc:HGNC:35460]	-2.0767748
KY	kyphoscoliosis peptidase [Source:HGNC Symbol;Acc:HGNC:26576]	-2.0790296
LINC01119	long intergenic non-protein coding RNA 1119 [Source:HGNC Symbol;Acc:HGNC:49262]	-2.100698
KLHL13	kelch like family member 13 [Source:HGNC Symbol;Acc:HGNC:22931]	-2.1393402
MYBL1	MYB proto-oncogene like 1 [Source:HGNC Symbol;Acc:HGNC:7547]	-2.2133994
PHLDA1-AS1	PHLDA1 antisense RNA 1 [Source:HGNC Symbol;Acc:HGNC:55461]	-2.2140222
E2F7	E2F transcription factor 7 [Source:HGNC Symbol;Acc:HGNC:23820]	-2.21886
NEFM	neurofilament medium chain [Source:HGNC Symbol;Acc:HGNC:7734]	-2.2251167
KRTAP2-3	keratin associated protein 2-3 [Source:HGNC Symbol;Acc:HGNC:18906]	-2.2301934
POU2F2	POU class 2 homeobox 2 [Source:HGNC Symbol;Acc:HGNC:9213]	-2.276637
RPS6KA5	ribosomal protein S6 kinase A5 [Source:HGNC Symbol;Acc:HGNC:10434]	-2.283058
LDB2	LIM domain binding 2 [Source:HGNC Symbol;Acc:HGNC:6533]	-2.2934725
PDZRN3	PDZ domain containing ring finger 3 [Source:HGNC Symbol;Acc:HGNC:17704]	-2.3273988
CRACR2B	calcium release activated channel regulator 2B [Source:HGNC Symbol;Acc:HGNC:28703]	-2.32747
SEMA3A	semaphorin 3A [Source:HGNC Symbol;Acc:HGNC:10723]	-2.3375652
DBP	D-box binding PAR bZIP transcription factor [Source:HGNC Symbol;Acc:HGNC:2697]	-2.3458736
ETV1	ETS variant transcription factor 1 [Source:HGNC Symbol;Acc:HGNC:3490]	-2.3878627
ACP7	acid phosphatase 7, tartrate resistant (putative) [Source:HGNC Symbol;Acc:HGNC:33781]	-2.400963
STARD8	StAR related lipid transfer domain containing 8 [Source:HGNC Symbol;Acc:HGNC:19161]	-2.4242253
SYTL2	synaptotagmin like 2 [Source:HGNC Symbol;Acc:HGNC:15585]	-2.4393563
ERMN	ermin [Source:HGNC Symbol;Acc:HGNC:29208]	-2.445883
ADTRP	androgen dependent TFPI regulating protein [Source:HGNC Symbol;Acc:HGNC:21214]	-2.446702
LYPD1	LY6/PLAUR domain containing 1 [Source:HGNC Symbol;Acc:HGNC:28431]	-2.4603524
NRIP3	nuclear receptor interacting protein 3 [Source:HGNC Symbol;Acc:HGNC:1167]	-2.4622145
LPXN	leupaxin [Source:HGNC Symbol;Acc:HGNC:14061]	-2.478876
GPR68	G protein-coupled receptor 68 [Source:HGNC Symbol;Acc:HGNC:4519]	-2.481209
ARSI	arylsulfatase family member I [Source:HGNC Symbol;Acc:HGNC:32521]	-2.4853802
IFIT1	interferon induced protein with tetratricopeptide repeats 1 [Source:HGNC Symbol;Acc:HGNC:5407]	-2.4857955
SAMD12	sterile alpha motif domain containing 12 [Source:HGNC Symbol;Acc:HGNC:31750]	-2.5
CNIH3	cornichon family AMPA receptor auxiliary protein 3 [Source:HGNC Symbol;Acc:HGNC:26802]	-2.5020878
FZD8	frizzled class receptor 8 [Source:HGNC Symbol;Acc:HGNC:4046]	-2.5348527
LINC00882	long intergenic non-protein coding RNA 882 [Source:HGNC Symbol;Acc:HGNC:48568]	-2.635479
RGMB	repulsive guidance molecule BMP co-receptor b [Source:HGNC Symbol;Acc:HGNC:26896]	-2.6480446
IGF2BP3	insulin like growth factor 2 mRNA binding protein 3 [Source:HGNC Symbol;Acc:HGNC:28868]	-2.6666644
C12orf56	chromosome 12 open reading frame 56 [Source:HGNC Symbol;Acc:HGNC:26967]	-2.6988637
MMP16	matrix metallopeptidase 16 [Source:HGNC Symbol;Acc:HGNC:7162]	-2.7144895
PKIA	cAMP-dependent protein kinase inhibitor alpha [Source:HGNC Symbol;Acc:HGNC:9017]	-2.7912395
TMEM35A	transmembrane protein 35A [Source:HGNC Symbol;Acc:HGNC:25864]	-2.8076162
THBD	thrombomodulin [Source:HGNC Symbol;Acc:HGNC:11784]	-2.8462853
GEM	GTP binding protein overexpressed in skeletal muscle [Source:HGNC Symbol;Acc:HGNC:4234]	-2.8644843
FRMD5	FERM domain containing 5 [Source:HGNC Symbol;Acc:HGNC:28214]	-2.8834894
PKP1	plakophilin 1 [Source:HGNC Symbol;Acc:HGNC:9023]	-2.917348
EVI2A	ecotropic viral integration site 2A [Source:HGNC Symbol;Acc:HGNC:3499]	-2.9472346
GPER1	G protein-coupled estrogen receptor 1 [Source:HGNC Symbol;Acc:HGNC:4485]	-3.0465117
WNT16	Wnt family member 16 [Source:HGNC Symbol;Acc:HGNC:16267]	-3.0741198
MIR31HG	MIR31 host gene [Source:HGNC Symbol;Acc:HGNC:37187]	-3.0942404
ADAMTS5	ADAM metallopeptidase with thrombospondin type 1 motif 5 [Source:HGNC Symbol;Acc:HGNC:221]	-3.113408
PLCXD2	phosphatidylinositol specific phospholipase C X domain containing 2 [Source:HGNC Symbol;Acc:HGNC:26462]	-3.1298702
NRG1	neuregulin 1 [Source:HGNC Symbol;Acc:HGNC:7997]	-3.138781
ADGRG1	adhesion G protein-coupled receptor G1 [Source:HGNC Symbol;Acc:HGNC:4512]	-4.1236134
